# Supplementary material for: Monitoring inflammation injuries in the progression of atherosclerosis with contrast enhanced ultrasound molecular imaging
Source: PLoS One. 2017 Oct 5;12(10):e0186155. doi: 10.1371/journal.pone.0186155 (PMC5628944; doi:10.1371/journal.pone.0186155)
Supplement: S1 Table — (XLSX) [file pone.0186155.s001.xlsx]

## Sheet: Sheet1
Vessel wall thickness measured by high-frequency ultrasound imaging
ApoE -/-	8W	T-arch,mm	T-brachio,mm		16W	T-arch,mm	T-brachio,mm		24W	T-arch,mm	T-brachio,mm		32W	T-arch,mm	T-brachio,mm
	#1	0.13	0.11		#1	0.21	0.21		#1	0.21	0.24		#1	0.3	0.38
	#2	0.2	0.11		#2	0.15	0.2		#2	0.33	0.28		#2	0.33	0.39
	#3	0.22	0.26		#3	0.28	0.29		#3	0.35	0.24		#3	0.49	0.53
	#4	0.25	0.21		#4	0.27	0.22		#4	0.29	0.27		#4	0.34	0.45
	#5	0.16	0.27		#5	0.21	0.21		#5	0.37	0.38		#5	0.68	0.53
	#6	0.1	0.11		#6	0.13	0.14		#6	0.41	0.3		#6	0.31	0.37
	#7	0.21	0.27		#7	0.17	0.21		#7	0.31	0.26		#7	0.38	0.39
	#8	0.18	0.13		#8	0.32	0.22		#8	0.24	0.25		#8	0.57	0.71
	#9	0.16	0.2		#9	0.2	0.21		#9	0.33	0.25		#9	0.31	0.39
	#10	0.24	0.28		#10	0.31	0.23		#10	0.35	0.59		#10	0.31	0.35
									#11	0.39	0.3		#11	0.39	0.37
									#12	0.31	0.29		#12	0.59	0.63
									#13	0.38	0.25
	Mean	0.185	0.195		Mean	0.225	0.214		Mean	0.328462	0.3		Mean	0.416667	0.4575
	StDev	0.0481318	0.0736735		StDev	0.0667083	0.0362706		StDev	0.0575682	0.0949561		StDev	0.131932	0.117018
	SEM	0.0152206	0.0232976		SEM	0.021095	0.0114698		SEM	0.0159666	0.0263361		SEM	0.0380855	0.0337801
C57	8W	T-arch,mm	T-brachio,mm		16W	T-arch,mm	T-brachio,mm		24W	T-arch,mm	T-brachio,mm		32W	T-arch,mm	T-brachio,mm
	#1	0.18	0.17		#1	0.19	0.12		#1	0.2	0.26		#1	0.21	0.11
	#2	0.19	0.25		#2	0.29	0.2		#2	0.21	0.24		#2	0.11	0.17
	#3	0.2	0.29		#3	0.2	0.27		#3	0.17	0.21		#3	0.13	0.15
	#4	0.17	0.12		#4	0.18	0.13		#4	0.2	0.15		#4	0.29	0.35
	#5	0.17	0.19		#5	0.14	0.13		#5	0.11	0.12		#5	0.31	0.27
	#6	0.19	0.25		#6	0.12	0.26		#6	0.18	0.11		#6	0.21	0.29
	#7	0.22	0.31		#7	0.25	0.29		#7	0.19	0.27		#7	0.18	0.18
	#8	0.21	0.19		#8	0.19	0.21		#8	0.3	0.29		#8	0.12	0.16
	#9	0.17	0.18		#9	0.24	0.33		#9	0.23	0.21		#9	0.28	0.27
	#10	0.13	0.1		#10	0.17	0.1		#10	0.21	0.29		#10	0.33	0.3
	Mean	0.183	0.205		Mean	0.197	0.204		Mean	0.2	0.215		Mean	0.217	0.225
	StDev	0.0254078	0.0690008		StDev	0.0512185	0.0814043		StDev	0.0478423	0.0677003		StDev	0.0820637	0.0800347
	SEM	0.00803465	0.02182		SEM	0.0161967	0.0257423		SEM	0.0151291	0.0214087		SEM	0.0259508	0.0253092
Aota lesser curvature （mm）	ApoE -/- mice	SEM-A	C57BL/6J mice	SEM -C	F	Sig.	t	df	Sig.(2-tailed)	Mean Difference	Std.Error Difference
8	0.185	0.015221	0.183	0.008035	4.592	0.046	0.116	18	0.909	0.002	0.017211
16	0.225	0.021095	0.197	0.016197	1.588	0.224	1.053	18	0.306	0.028	0.026596
24	0.32846	0.015967	0.2	0.015129	0.798	0.382	5.696	21	1.2e-05	0.1285	0.02255
32	0.41667	0.038085	0.217	0.025951	3.307	0.084	4.154	20	0.000491	0.199667	0.04807
Brachiocephlic artery（mm）	ApoE -/- mice	SEM-A	C57BL/6J mice	SEM -C	F	Sig.	t	df	Sig.(2-tailed)	Mean Difference	Std.Error Difference
8	0.195	0.023298	0.205	0.02182	0.297	0.592	-0.313	18	0.758	-0.01	0.03192
16	0.214	0.01147	0.204	0.025742	9.587	0.006	0.355	18	0.727	0.01	0.028182
24	0.3	0.026336	0.215	0.021409	0.006	0.941	2.395	21	0.026	0.085	0.03394
32	0.4575	0.03378	0.225	0.025309	1.268	0.274	5.321	20	3.3e-05	0.2325	0.04221
*. The mean difference is significant at the 0.05 level.																*. The mean difference is significant at the 0.05 level.
