# Supplementary material for: Monitoring inflammation injuries in the progression of atherosclerosis with contrast enhanced ultrasound molecular imaging
Source: PLoS One. 2017 Oct 5;12(10):e0186155. doi: 10.1371/journal.pone.0186155 (PMC5628944; doi:10.1371/journal.pone.0186155)
Supplement: S3 Table — (XLSX) [file pone.0186155.s003.xlsx]

## Sheet: Sheet1
Molecular imaging signal intensity (mean±SEM) for VCAM-1 and for control nontargeted microbubbles
ApoE										C57
VCAM-1		8W	`	16W		24W		32W		VCAM-1		8W	`	16W		24W		32W
Mean		5.16		11.68		19.32		25.04		Mean		1.67		2.2		2.01		2.99
SEM		0.29		0.54		0.89		1.4		STDEV		0.25		0.88		0.52		1.32
CTRL		8W	`	16W		24W		32W		CTRL		8W	`	16W		24W		32W
Mean		1.34		1.58		3.34		4.69		Mean		1.01		1.98		1.55		1.76
SEM		0.15		0.12		0.33		0.54		STDEV		0.13		0.43		0.67		0.87
Molecular Imaging						Molecular Imaging						Molecular Imaging						Molecular Imaging
ApoE-8W		Ctrl		VCAM		ApoE-16W		Ctrl		VCAM		ApoE-24W		Ctrl		VCAM		ApoE-32W		Ctrl		VCAM
#1		0.92		5.11		#1		1.68		13.09		#1		5.59		20.98		#1		6.19		31.75
#2		1.21		4.24		#2		2.01		12.57		#2		3.01		22.09		#2		6.03		27.9
#3		0.83		5.57		#3		1.73		12.34		#3		2.87		19.57		#3		4.21		19.57
#4		1.74		6.85		#4		1.85		10.21		#4		2.89		19.03		#4		4.24		22.41
#5		1.87		4.74		#5		1.05		11.75		#5		2.93		13.57		#5		5.58		23.54
#6		1.05		4.67		#6		1.22		13.75		#6		3.02		19.79		#6		1.95		21.98
#7		1.79		5.56		#7		1.76		10.03		#7		3.44		18.85		#7		3.37		25.03
#8		1.29		4.55		#8		1.34		9.67		#8		2.98		19.89		#8		5.94		27.95
Mean		1.3375		5.16125		Mean		1.58		11.6763		Mean		3.34125		19.2212		Mean		4.68875		25.0162
StDev		0.411157		0.829947		StDev		0.336112		1.53199		StDev		0.926197		2.51641		StDev		1.51578		3.96626
SEM		0.145366		0.293431		SEM		0.118834		0.541641		SEM		0.32746		0.889686		SEM		0.535909		1.40229
c57-8W		Ctrl		VCAM		c57-16W		Ctrl		VCAM		c57-24W		Ctrl		VCAM		c57-32W		Ctrl		VCAM
#1		1.03		1.89		#1		2.03		2.79		#1		1.687		2.889		#1		0.98		1.67
#2		1.13		1.66		#2		1.65		1.42		#2		2.245		2.033		#2		2.65		4.18
#3		1.09		1.57		#3		1.74		1.26		#3		0.446		1.782		#3		2.49		3.85
#4		0.9		1.62		#4		2.38		3.42		#4		1.616		1.636		#4		1.38		2.11
#5		0.8		1.97		#5		2.81		3.18		#5		1.762		1.7		#5		0.73		1.14
#6		1.08		1.28		#6		1.95		1.45								#6		1.26		3.59
						#7		1.55		2.57								#7		2.81		4.42
						#8		1.7		1.51
Mean		1.005		1.665		Mean		1.97625		2.2		Mean		1.5512		2.008		Mean		1.75714		2.99429
StDev		0.12818		0.24615		StDev		0.42795		0.883532		StDev		0.665188		0.515051		StDev		0.865173		1.32286
SEM		0.0523291		0.10049		SEM		0.151303		0.312376		SEM		0.297481		0.230338		SEM		0.327005		0.499995
