# Supplementary material for: Monitoring inflammation injuries in the progression of atherosclerosis with contrast enhanced ultrasound molecular imaging
Source: PLoS One. 2017 Oct 5;12(10):e0186155. doi: 10.1371/journal.pone.0186155 (PMC5628944; doi:10.1371/journal.pone.0186155)
Supplement: S4 Table — (XLSX) [file pone.0186155.s004.xlsx]

## Sheet: Sheet1
patial extent analysis of Mac-2 on Mac-2 staining Samples
Mac 2 area（mm-2）	32W	24W	16W	8W
1	0.36698	0.16096	0.155	0.07
2	0.29455	0.17637	0.10126	0.015
3	0.38863	0.13323	0.11674	0.02
4	0.38139	0.18728	0.09996	0.0198
5	0.44982	0.18447	0.11819	0.0231
6	0.2008	0.2319	0.0879
7	0.28658	0.11908	0.07769
8	0.30513	0.10488	0.098
9	0.2148	0.15879	0.0785
10	0.3279	0.13245	0.079
11	0.22579	0.1265
12	0.3665
13	0.32292
14	0.21521
Mean	0.3105	0.155992	0.101224	0.02958
StDev	0.0762721	0.0373052	0.0239771	0.0227803
SEM	0.0203846	0.0112479	0.00758222	0.0101877
