# Supplementary material for: Monitoring inflammation injuries in the progression of atherosclerosis with contrast enhanced ultrasound molecular imaging
Source: PLoS One. 2017 Oct 5;12(10):e0186155. doi: 10.1371/journal.pone.0186155 (PMC5628944; doi:10.1371/journal.pone.0186155)
Supplement: S5 Table — (XLSX) [file pone.0186155.s005.xlsx]

## Sheet: Sheet1
western blot gray-scale value（AlphaEase FC）
age	GAPDH	vcam-1		age	vcam-1		age	vcam-1
8w	478260	119392		8w	0.25		8w	1
10w	521360	100737		10w	0.19		10w	0.77
16w	526015	235053		16w	0.45		16w	1.79
24w	470155	343252		24w	0.73		24w	2.92
32w	520380	257439		32w	0.49		32w	1.98
8w	391600	32585		8w	0.08		8w	1
10w	430760	23275		10w	0.05		10w	0.65
16w	415096	349125		16w	0.84		16w	10.11
24w	407264	544635		24w	1.34		24w	16.07
32w	388740	674975		32w	1.74		32w	20.87
